# Supplementary material for: Removal of Fluoride from Aqueous Solution Using Shrimp Shell Residue as a Biosorbent after Astaxanthin Recovery
Source: Molecules. 2023 May 5;28(9):3897. doi: 10.3390/molecules28093897 (PMC10180352; doi:10.3390/molecules28093897)
Supplement: Supplementary file 1 [file molecules-28-03897-s001.zip]

Archive with 1 entries (1 files):
- molecules-2348462-supplementary.pdf
